# Supplementary material for: The African cynodont Aleodon (Cynodontia, Probainognathia) in the Triassic of southern Brazil and its biostratigraphic significance
Source: PLoS One. 2017 Jun 14;12(6):e0177948. doi: 10.1371/journal.pone.0177948 (PMC5470689; doi:10.1371/journal.pone.0177948)
Supplement: S2 File — (TXT) [file pone.0177948.s002.txt]

xread
150 55
Charassognathus
0??101101010?11??2??????0????0??1??00?????1?????0?????????????????????????????001????01101?????111?1?00001??0?0?????000???????????????????????????????
Procynosuchus
000101101011110012110100101100001000000[01]1111100101000000120000100010001010011000111000111101000100010110010002000--0000000-111000000010000000011001000
Dvinia
0?0101101011?12??211?11?0011000010000?000113100101000000020000100000001010011000111000?11?0101010001011001130300?11-?111002-10?000?00?0??0?????1001000
Cynosaurus
001101101010110012?1?100101100011000000?11111001010000000201-0[12]00000001??0011001221000?11????0011?010000010001000--0000000?????000????????????????????
Galesaurus
001101101010110012110100111201001000100111111001010000000201-0100000001010011002221100111101100011010000010001100--0000000-000?00001010000000011102000
Progalesaurus
00110110101011001211011?1111010010011001111??00101000000?201-??000?000101?011?01221100?10??110001101000001000110???0000-???00?????0??1000?????????????
Thrinaxodon
00110110101011[01]012110100101101001000100111121211000000001201-0100000001010011001221100011211100011010000010002000--000011?-110000001010000000011102000
Nanictosaurus
0???11101010?10??2?1?10?1?1??10?10?0??01111??2???00?0?0??20100????0???10??01??012210?0?11?11100[01]110100000100010?????00011??110?00?????????????????????
Platycraniellus
0011011010100110?211010?11110?0010?1?001111212?100000000020000?000000010?0?11??1221?00012????0011?0?0100010001000--0000-0?-2???000?????????0??????????
Cynognathus
00010110101010000211010?221212201101200001121211000000001201-1201000001011011012221100012311210011000000000001100--0000000-010000001111000000121102000
Diademodon
010101101010110002110[12]00222212221111200111121211000000000201-1201000001?110110122211000123112101110000000003031101000010001-10?00101111000000121102000
Trirachodon
011101101[01]10[01]11002110200222212121111200111121211000100201201-12010000010110120112211000123112101110000000013031201100000002110?0110111100000012????0?0
Langbergia
0001011010?0?11012???2??12?21?12?1?1?00111120?110001000010?1-12?100000???1??2?11????0??1231??1011101?0?00013?3120110000??02110??01?1??????????????????
Cricodon
00010?101?????????????????????????????????120????00?0010?0?????????????????????????????????????00?00?00000?3031201100000002111??0??11??????0??????????
Sinognathus
?1010?10110??12?12?1??0?20?20?12?1??2?00??1?1?????011?11?2?1-12?100?0????1????11????0??12????1001101?000012103?20110000??01??0??0?????????????????????
Beishanodon
0111011011?0?120????????2?????1??1?1???????21211000110?0?201-12???1????????????????????????????01??100000?1?03?2??30000000?????0??????????????????????
Pascualgnathus
0101011011?0??201211?20?22221?221011200??11?1?110001001022?1-1??100?00??110?20122??10??122112[01]012101?0?00123?301000?0100001-?1001201011100000??1112000
Traversodon
0201011110?0?1?????????????????????1????????1?110000?010?20????????????????????????????????????11?010000012??3?2?2211110001?0?0???????????????????????
Andescynodon
0??101?011?0?11???1?????2?????12???1???????21??1000?0?1??2????????????????????1????????1????????1101?000012??3?1?0?0??????11111???011?1?1??0??????????
Scalenodon
0??1011010?0??101211020?202212221?11200??11?1?1100?1001022?1-1??100000??111?20122??10???221121011100?0?00023030201211000001-110012?1???????????1??2???
Luangwa
0??1011010?0?1001211120022?212121111200??11?1?11000?00102201-1?0100100??11??201222110??122112101110000000023030201211[01]00101011001201011100000??2112000
Boreogomphodon
0????????1????????????????0?????????????????0???????1????????????????????????????????????????????2100??00????2?2??20??00??2?11??1?????????????????????
Arctotraversodon
????????????????????????????????????????????????????1??????????????????????????????????????????????1????0????2?2??20??00??2?01??1?????????????????????
Nanogomphodon
?????????????????????????????????????????????????????????????????????????????????????????????????????????????2????????????2?11??1?????????????????????
Massetognathus
001101101110111012111200202212121110200111132211000200202201-110100000101111201[12]221100012?112101110201011123030202201000101-01001201011101000122112000
Santacruzodon
0?????????????????????????????1????1????????1??????11?????????????????????????1?2????1?1???????21?02?00??12?03?2?2200010??1?01??1?????????????????????
Dadadon
0????????1????1???????????0???1????1???????32???????1??022????1??????????????????????1?????????21?02?1?1112??3?2??21?100???201??1?????????????????????
Mandagomphodon_hirschoni
0??101101??????11?11????2??212?21?1?200??1121?1100?1001022?1-11??00?????11???01?2??10???22112[01]?12211?0?10123030202201010101-110012???????????????????0
Mandagomphodon_attridgei
???????????????????????????????????????????21??????????0???????????????????????????????????????02?01?0?0?1???3?2??20??1??????1??1?????????????????????
Gomphodontosuchus
0??101101??0???01?11?????????2??1??12????1??2?110000001022?1-1????0?????1?????1?22110???22112?0111110101112??3?1?20010?1111?011012???????????????????0
Menadon
0??101101??0??0?????????2??????????0??????122???0?????10??????????????????????1?22??0??2????????1?11?101102??3?1?2?0?111?10?11??1?0[01]?111?1??????0?????
Exaeretodon
1001011011101111?211120022221222110120011113321100[01]100212201-1101001001011?12012221100022?112102211101001123030102001011111-01111200011101001122012000
Scalenodontoides
1??111101110111??2???2002?221?0211012?01101?32??001100112201-110?00?001???????1?2????0?2?????1022111?1000?2?03?1020000?1??1?11?11?????????????????????
Protuberum
1001011010?0?11?????1??????????1???12?????123??1?0?????1?2?1-????????0???1??????????????????????2?11?1?1??2??3?1?1?0111-?????1??1?011????????????1????
Lumkuia
0??10110111011100211011?10110202110010011112121100010001220011101000001010011011221100012311210111010000010001100--000????-010?00100011?010???????????
Ecteninion
00010110111011110211010?0011010111001001111??21100000000[01]201-1201001001011011010221100022?1121011101000000000[12]100--000????-2?0?0000?0?110??0??????????
Trucidocynodon
01010110111001110211010000110002100?00011112121100000000?201-1101001001??1??1?1022?100022??1200111000000000001100--000????-0???0??0101110??11??211?0?0
Chiniquodon
011101101110111112111101111102021100100111131211101211012201-1201000001?11011012221100012311210111010000010001100--000?-??-[01]10?00000011101000121112000
Aleodon_brachyramphus
0?11011011?0?1111?11???11????20?1?001????1131?111002110?22?1-1????0??????00??01?2??10???22112???1101?0000?0303100--000?-??-210?001??0?????0???????????
Aleodon_cromptoni
011101101110?111???1??0111111?02??001?????1?121110021101?201-??????0?01???0?1?12221100012??12?0111010000010303100--000????-210?00?000??????????1112000
Probainognathus
001101101111011102111100101102021200100111121211000110002201-1201000001010011010221100012311210011010000011002000--000?-??-010?0010001110??10??211?000
Therioherpeton
0??11-1211110-11????????00????0???00???????????10001110122?1-??????????????????????????????????1???????1??0?01?01--000?-01-0?0?000000??????1???221?0?1
Oligokyphus
0[12]?11--211111-?????10?1120221?0100??22201?13-2?-?012??21220?????1121001????12?03221110?22????01221111-022-3303-23-1-001-001-[01]0-?1210011101112001110111
Kayentatherium
01011--211111-2112?1021120221?1200102220?013-2???0120121220011011121001??1?12?0322111002231??01221111-022-3303-23-1-??0-001-00-?1200011101111122?1?1?1
Tritylodon
01011--211111-211201021120221?120010?2200013-2??101201212201-1011121001??1?12?03?21110022????0122211?-022-3303-23-1-011-101-?0-112100?110????????1?1?1
Bienotherium
01011?-211??1?2112??0?112?221??200???220???3-????01201212??1-10?11210????1??2?03????1??22????0122111?-?22-33?3-23-1-???-1?1-?0-?121???110??11??????1?1
Riograndia
00011--211?1?-111211010?0?010?0112000001?1134211001211012??001??100001???00?1?03?2?11??12???231121111000111?01001--0????01?000?000?0???????0??????????
Chaliminia
02?11--211???-21????????0?????01?200??????????????021??122?0??????????????????1??21?1????????311111111?1113?01001?00???????????100????????????????????
Elliotherium
0??11--211?1?-?11???????10????0????0?????????211000211012200?1?????????????????????????????????????????0?13??1?0?--0110????????100????????????????????
Pachygenelus
020110-211101-111211010100110000120000001113421100121101220001?01000011010011113221110012311231122111001013101001--1?0?-1?-210?10010011111101??2212101
Diarthrognathus
0???1?-2?1?????11????10?00????0?12000??????????????211?????0?1??1?0?00???00???1322??10?????1231?221???????3101001--1110-0?-?00?100????????????????????
Brasilodon
0[01]011--21111?-0112?11?0?00??0?0?0?0000001?1??2?100121001220011?010?0111??0011?03221?10?12?????011101??00111202001--1001???-110?000??0?111??11?????????
Brasilitherium
0??11--21110?-0112?1121?0?????0???000?????1??2?10012100?220011?03-10111??0011?0322??10?12?????011001??01110002001??1??1????2???00010???????1??????????
Sinoconodon
00011?-211101-0111?1121?001?0?0112000220??1?02???01211012201-1102001111??0012?03221?10012????3011001000011100100[12]--0001-1?-100?001?????????1???????1?1
Morganucodon
00?110-211101-011111121100010001[01]20002101?1?0211001211010201-1102021111010012103221110012311230110010000111212001--1100-1?-210?00110011111111122212111

;
ccode [-.;
proc/;
